# Supplementary material for: Purple Sweet Potato Powder Containing Anthocyanin Mitigates High-Fat-Diet-Induced Dry Eye Disease
Source: Int J Mol Sci. 2023 Apr 10;24(8):6983. doi: 10.3390/ijms24086983 (PMC10138706; doi:10.3390/ijms24086983)
Supplement: Supplementary file 1 [file ijms-24-06983-s001.zip]

Archive with 1 entries (1 files):
- ijms-2289873-supplementary.pdf
